# Supplementary material for: Enhancing Magnetic Micro- and Nanoparticle Separation with a Cost-Effective Microfluidic Device Fabricated by Laser Ablation of PMMA
Source: Micromachines (Basel). 2024 Aug 22;15(8):1057. doi: 10.3390/mi15081057 (PMC11356012; doi:10.3390/mi15081057)
Supplement: Supplementary file 1 [file micromachines-15-01057-s001.zip]

Archive with 1 entries (1 files):
- micromachines-3142981-supplementary.pdf
